# Supplementary material for: Production of Monacolin K in Monascus pilosus: Comparison between Industrial Strains and Analysis of Its Gene Clusters
Source: Microorganisms. 2021 Apr 2;9(4):747. doi: 10.3390/microorganisms9040747 (PMC8065618; doi:10.3390/microorganisms9040747)
Supplement: Supplementary file 1 [file microorganisms-09-00747-s001.zip]

Archive with 16 entries (15 files):
- microorganisms-1152183-supplementary-published (final)/
- microorganisms-1152183-supplementary-published (final)/Figure S1.jpg
- microorganisms-1152183-supplementary-published (final)/Figure S10.jpg
- microorganisms-1152183-supplementary-published (final)/Figure S11.tif
- microorganisms-1152183-supplementary-published (final)/Figure S12.tif
- microorganisms-1152183-supplementary-published (final)/Figure S13.tif
- microorganisms-1152183-supplementary-published (final)/Figure S2.jpg
- microorganisms-1152183-supplementary-published (final)/Figure S3.jpg
- microorganisms-1152183-supplementary-published (final)/Figure S4.jpg
- microorganisms-1152183-supplementary-published (final)/Figure S5.jpg
- microorganisms-1152183-supplementary-published (final)/Figure S6.jpg
- microorganisms-1152183-supplementary-published (final)/Figure S7.jpg
- microorganisms-1152183-supplementary-published (final)/Figure S8.jpg
- microorganisms-1152183-supplementary-published (final)/Figure S9.jpg
- microorganisms-1152183-supplementary-published (final)/Table S1.docx
- microorganisms-1152183-supplementary-published (final)/Table S2.docx
